# Supplementary material for: Characterization and antimicrobial activity of a novel lytic phage vB_SmaS_QH16 against Stenotrophomonas maltophilia: in vitro, in vivo, and biofilm studies
Source: Front Cell Infect Microbiol. 2025 Jul 10;15:1610857. doi: 10.3389/fcimb.2025.1610857 (PMC12286969; doi:10.3389/fcimb.2025.1610857)
Supplement: Supplementary file 2 [file Table1.xlsx]

## Sheet: Index
Table	Legend
Supplemntary table 1	MLST Analysis of 73 Clinical Isolates of S. maltophilia
Supplemntary table 2	Predicted ORFs of phage vB_SmaS_QH16 Genome
Supplemntary table 3	Comparative genomic analysis of phage vB_SmaS_QH16 with the NCBI Database

## Sheet: Supplementary table 1
Supplemntary table 1. MLST Analysis of 73 Clinical Isolates of S. maltophilia
Stain no.	atpD	gapA	guaA	mutM	nuoD	ppsA	recA	ST
2831	1	4	7	7	28	19	6	4
2923	4	22	82	5	8	70	1
3738	1	4	110	7	25	38	177
3135	106	21	369	208	14	74	211	517
2964	5	22	9	75	27	80	7	185
3589	94	20	170	25	14	17	3	233
4431	3	1	1	3	6	4	1	27
462a	9	187	434	187	66	114	178	644
981	214	20	588	178	14	220	270
935a	9	187	434	187	66	114	178	644
423a	116	167	313	165	4	199	158
441a	94	123	407	119	14	252	134
450	4	76	291	5	93	113	9
5662	1	4	7	7	28	19	6	4
5808	94	101	147	85	94	114	3	223
8000	2	221	277	59	2	69	5	583
8445	1	4	7	7	28	19	6	4
8347	93	2	225	45	73	68	128	321
2579	86	93	121	78	87	104	84	152
1803	4	22	159	5	70	6	9	212
2552	1	1	4	3	6	4	1	162
2459	3	1	84	57	25	82	6	115
2397	1	4	7	7	28	19	6	4
2463	3	1	82	3	25	4	62	84
0815	1	4	7	7	28	19	6	4
5978	82	250	434	187	66	283	241	887
3798	2	65	728	45	63	69	128
3593	4	76	155	5	70	84	9	208
3309	3	4	24	7	7	22	7	31
5282	86	93	121	78	87	104	84	152
3873	94	21	387	285	200	18	3
6359	3	1	82	3	25	4	62	84
5818	1	4	7	7	28	19	6	4
6261	89	8	187	33	18	200	148
5790	116	180	521	211	4	107	137
3595	4	76	155	5	70	84	9	208
7043	1	4	7	7	28	19	6	4
7596	13	324	717	170	31	30	22	1139
361	116	8	370	139	18	200	16
3751	172	226	438	202	4	200	16
853	106	21	369	208	14	74	211	517
2467	4	22	82	5	70	6	1	138
4709	141	65	654	45	189	106	5	1032
3573	4	22	82	5	70	6	1	138
1866	4	22	82	5	70	6	1	138
0512	1	4	110	46	6	38	58	365
187	3	175	340	3	7	19	99	845
508	4	22	159	5	70	6	9	212
1599	122	143	239	129	14	141	134	309
746	4	76	709	5	70	6	85	1134
1078	43	13	52	27	45	40	17	53
7049	13	324	717	170	31	30	22	1139
727	231	255	678	301	20	244	276
6179	50	103	746	34	34	54	44
047	204	55	729	274	144	188	260
107	26	207	377	181	3	245	11	518
0600	3	4	18	3	7	20	1	8
0154	3	1	82	3	25	4	62	84
935	9	187	434	187	66	114	178	644
5997	50	103	746	34	34	54	44
811	9	187	434	187	66	114	178	644
462	9	187	434	187	66	114	178	644
915	50	12	668	34	34	323	44
423	116	167	313	165	4	199	158
013	127	1	313	165	66	199	158
441	94	123	407	119	14	252	134
550	4	76	291	5	93	113	9
564	93	65	186	59	63	69	5	249
2991	4	22	82	5	70	6	1	138
2947	4	22	82	5	70	6	1	138
1509	122	143	239	129	14	141	134	309
3345	86	93	121	78	87	104	84	152
3971	1	4	7	7	28	19	6	4

## Sheet: Supplementary table 2
Supplemntary table 2. Predicted ORFs of phage vB_SmaS_QH16 Genome
ORF	start	stop	strand	predicted function	Best match BLASTp Result	Accession nnumber	E-values	Identity (%)
ORF1	7	381	+	hypothetical protein	Stenotrophomonas phage Suso	QZI85823.1	1.8e-52	75.8
ORF2	442	1365	+	major capsid protein	Stenotrophomonas phage Suso	QZI85824.1	1.4e-152	69.8
ORF3	1458	2042	+	hypothetical protein	Xanthomonas phage HXX_Dennis	UTQ79919.1	0.00016	45.3
ORF4	2071	2547	+	hypothetical protein	Stenotrophomonas phage SM171	QYW06407.1	1.2e-72	73.1
ORF5	2540	3088	+	virion morphogenesis protein	Xanthomonas phage HXX_Dennis	UTQ79909.1	2e-99	78.8
ORF6	3085	3564	+	structural protein	Stenotrophomonas phage SM171	QYW06409.1	3.6e-68	67.3
ORF7	3579	4340	+	major tail protein	Stenotrophomonas phage SM171	QYW06410.1	2.2e-129	74.6
ORF8	4428	5000	+	tape measure chaperone	Stenotrophomonas phage Suso	QZI85830.1	4.1e-26	38.9
ORF9	5066	5215	+	hypothetical protein	Stenotrophomonas phage Suso	QZI85831.1	9.7e-05	52.2
ORF10	5223	8237	+	tape measure protein	Xanthomonas phage HXX_Dennis	UTQ79883.1	0	68.9
ORF11	8240	9874	+	hypothetical protein	Stenotrophomonas phage vB_SmaS_DLP_3	QIN95181.1	5.5e-92	36.8
ORF12	9880	10860	+	structural protein	Xanthomonas phage HXX_Dennis	UTQ79894.1	7.8e-65	40.2
ORF13	10863	12551	+	structural protein	Stenotrophomonas phage SM171	QYW06356.1	9.1e-150	45.3
ORF14	12541	13371	+	hypothetical protein	Xanthomonas phage HXX_Dennis	UTQ79900.1	4.1e-72	44
ORF15	13373	13603	+	hypothetical protein	Xanthomonas phage HXX_Dennis	UTQ79942.1	1.5e-33	73.7
ORF16	13612	13830	+	hypothetical protein	Xanthomonas phage FMYAK-P1	YP_010738837.1	9.9e-05	34.8
ORF17	13817	16150	+	tail assembly protein	Stenotrophomonas phage SM171	QYW06360.1	2.1e-205	43.7
ORF18	16156	16926	+	hypothetical protein	Stenotrophomonas phage phiSHP3	QNO13270.1	1.7e-42	42.3
ORF19	16911	17213	-	hypothetical protein	-	-	-	-
ORF20	17307	17588	-	hypothetical protein	Stenotrophomonas phage Suso	QZI85845.1	6.3e-38	68.9
ORF21	17600	18118	-	DNA-binding protein	Stenotrophomonas phage SM171	QYW06366.1	5.6e-89	75.7
ORF22	18173	19162	-	hypothetical protein	Xanthomonas phage HXX_Dennis	UTQ79895.1	7.6e-71	52.3
ORF23	19159	19791	-	exonuclease	Stenotrophomonas phage SM171	QYW06368.1	2.8e-94	69.1
ORF24	19788	20642	-	ERF superfamily protein	Stenotrophomonas phage SM171	QYW06369.1	1.2e-79	51.5
ORF25	20826	21134	+	hypothetical protein	Stenotrophomonas phage SM171	QYW06370.1	2e-38	66.7
ORF26	21131	21997	+	DnaD-like primosome initiator	Stenotrophomonas phage Suso	QZI85852.1	8.4e-197	93.4
ORF27	22017	22619	+	RusA-like resolvase/endonuclease	Stenotrophomonas phage Suso	QZI85853.1	8.6e-119	83.3
ORF28	22616	22903	+	hypothetical protein	Stenotrophomonas phage Suso	QZI85854.1	2.6e-27	80
ORF29	22900	23139	+	hypothetical protein	Stenotrophomonas phage SM171	QYW06374.1	2.3e-19	56.3
ORF30	23136	23444	+	hypothetical protein	Stenotrophomonas phage Suso	QZI85856.1	6.7e-32	62.4
ORF31	23477	23893	+	hypothetical protein	Stenotrophomonas phage SM171	QYW06376.1	7.2e-44	55.8
ORF32	23886	25340	+	hypothetical protein	Stenotrophomonas phage Suso	QZI85858.1	7.5e-105	43.9
ORF33	25333	25773	+	hypothetical protein	Stenotrophomonas phage SM171	QYW06378.1	6.8e-74	74.6
ORF34	25763	25984	+	hypothetical protein	Stenotrophomonas phage SM171	QYW06379.1	1.3e-37	84.9
ORF35	25981	26874	+	hypothetical protein	Xanthomonas phage HXX_Dennis	UTQ79892.1	1.8e-134	62
ORF36	26874	27014	+	hypothetical protein	-	-	-	-
ORF37	26999	27439	+	hypothetical protein	Stenotrophomonas phage Suso	QZI85863.1	1.9e-99	93.6
ORF38	27456	27833	+	Mor-like transcriptional activator	Stenotrophomonas phage Suso	QZI85864.1	2.6e-61	75.2
ORF39	27887	28366	+	endolysin	Stenotrophomonas phage SM171	QYW06383.1	2.9e-81	79.2
ORF40	28366	28842	+	holin/antiholin class IV	Stenotrophomonas phage Suso	QZI85866.1	3.9e-67	65.4
ORF41	28839	29267	+	holin/antiholin class I	Stenotrophomonas phage SM171	QYW06384.1	5.9e-91	85.9
ORF42	29328	29774	+	i-spanin	Xanthomonas phage HXX_Dennis	UTQ79918.1	6e-71	80.4
ORF43	29722	29997	+	o-spanin	Stenotrophomonas phage Suso	QZI85869.1	1.1e-47	79.1
ORF44	30590	31321	+	DNA methylase	Stenotrophomonas phage Suso	QZI85872.1	3.5e-108	63.7
ORF45	31451	32209	+	FtsK-like DNA translocase	Stenotrophomonas phage Suso	QZI85804.1	2.7e-82	55.3
ORF46	32213	32605	+	hypothetical protein	-	-	-	-
ORF47	32608	32880	+	hypothetical protein	-	-	-	-
ORF48	32882	33433	+	hypothetical protein	Stenotrophomonas phage SM171	QYW06390.1	1.4e-70	66.3
ORF49	33397	34911	+	terminase large subunit	Stenotrophomonas phage Suso	QZI85808.1	1.3e-310	82.3
ORF50	34914	36431	+	portal protein	Stenotrophomonas phage SM171	QYW06392.1	3.7e-256	69.2
ORF51	36441	37967	+	capsid morphogenesis protein	Stenotrophomonas phage Suso	QZI85810.1	5.5e-192	61
ORF52	38092	38490	-	5-formyltetrahydrofolate cyclo-ligase	Stenotrophomonas phage SM171	QYW06394.1	1.7e-76	84.1
ORF53	38487	38780	-	hypothetical protein	-	-	-	-
ORF54	38777	39061	-	hypothetical protein	Stenotrophomonas phage Suso	QZI85813.1	1.9e-40	83.5
ORF55	39058	39504	-	hypothetical protein	Stenotrophomonas phage SM171	QYW06396.1	6.6e-44	76.6
ORF56	39501	39851	-	putative membrane protein	Stenotrophomonas phage Suso	QZI85815.1	2.5e-30	57.9
ORF57	39855	40259	-	hypothetical protein	Stenotrophomonas phage StM171	QYW06398.1	8e-21	40.7
ORF58	40246	40515	-	hypothetical protein	Xanthomonas phage HXX_Dennis	UTQ79950.1	1.9e-08	42.7
ORF59	40512	40985	-	hypothetical protein	Stenotrophomonas phage Suso	QZI85818.1	1.6e-68	68.4
ORF60	40982	41161	-	hypothetical protein	Stenotrophomonas phage SM171	QYW06400.1	3.2e-23	83.1
ORF61	41164	41433	-	hypothetical protein	-	-	-	-
ORF62	41430	41537	-	hypothetical protein	-	-	-	-
ORF63	41540	42031	-	hypothetical protein	Xylella phage Sano	YP_009639068.1	8.8e-08	38.2
ORF64	42231	43439	+	putative membrane protein	Stenotrophomonas phage Suso	QZI85822.1	5.3e-171	60.6

## Sheet: Supplementary table 3
Supplemntary table 3. Comparative genomic analysis of phage vB_SmaS_QH16 with the NCBI Database
Scientific Name	Max Score	Total Score	Coverage	E-Value	Identity	Length (bp)	Accession No.
Stenotrophomonas phage StM171	2305	16022	0.53	0	79.37	44514	MZ611865.1
Xanthomonas phage HXX_Dennis	2300	16027	0.52	0	79.36	44623	ON711490.1
Stenotrophomonas phage Suso	2300	15902	0.52	0	79.35	44659	MZ326866.1
